# Supplementary material for: Host Responses to Live-Attenuated ASFV (HLJ/18–7GD)
Source: Viruses. 2022 Sep 10;14(9):2003. doi: 10.3390/v14092003 (PMC9506386; doi:10.3390/v14092003)
Supplement: Supplementary file 1 [file viruses-14-02003-s001.zip]

Archive with 1 entries (1 files):
- viruses-1828577-supplementary.pdf
